# Supplementary material for: Rapid Identification of QTL for Mesocotyl Length in Rice Through Combining QTL-seq and Genome-Wide Association Analysis
Source: Front Genet. 2021 Jul 19;12:713446. doi: 10.3389/fgene.2021.713446 (PMC8326918; doi:10.3389/fgene.2021.713446)
Supplement: Supplementary Table 1 — Mesocotyl length of the accessions from XI-1A panel. [file Data_Sheet_2.xlsx]

## Sheet: Table S1
Table S1 Mesocotyl length of the accessions from XI-1A panel
Geno No.	Name	Origin	Population	Repeat 1 (cm)	Repeat 2 (cm)	Mean (cm)
IRIS_313-10154	HE GU TSAO::IRGC 51302-1	China	XI-1A-1	0	0	0
IRIS_313-11745	AN FU ZHAN::IRGC 67878-1	China	XI-1A-2	0	0	0
IRIS_313-11866	JIANG ER ZAO::IRGC 72152-1	China	XI-1A-1	0.0272	0.0194	0.0233
IRIS_313-11882	MAN TIAN QING::IRGC 72776-1	China	XI-1A-2	0.0662	0	0.0331
CX10	Gang 46B	China	XI-1A-2	0.0326	0.0388	0.0357
IRIS_313-11865	HUO QING::IRGC 72148-1	China	XI-1A-2	0.0552	0.0466	0.0509
IRIS_313-11795	DA GU AI 7::IRGC 70075-1	China	XI-1A-2	0.0342	0.1002	0.0672
IRIS_313-11871	SAN ZHAO QI::IRGC 72289-1	China	XI-1A-1	0.0344	0.1156	0.075
IRIS_313-12237	WUGU::IRGC 93479-1	China	XI-1A-1	0.067	0.101667	0.0843333
IRIS_313-12236	LAOZAOGU::IRGC 93444-1	China	XI-1A-1	0.0792	0.1044	0.0918
IRIS_313-11950	MI GU::IRGC 76687-1	China	XI-1A-1	0.105	0.0954	0.1002
IRIS_313-10178	GAO JIAO BAI::IRGC 68047-1	China	XI-1A-1	0.088	0.1355	0.11175
IRIS_313-11878	BAI RI XIAN::IRGC 72588-1	China	XI-1A-1	0.118	0.107	0.1125
IRIS_313-11802	JIE CAO ZHAN::IRGC 70305-1	China	XI-1A-2	0.1015	0.1515	0.1265
IRIS_313-11158	NAN ERH AI 5::IRGC 34255-1	China	XI-1A-2	0.1684	0.1162	0.1423
IRIS_313-11861	HEI YAN ZHAN::IRGC 72090-1	China	XI-1A-2	0.152	0.1384	0.1452
IRIS_313-11863	HONG DU BAI::IRGC 72098-1	China	XI-1A-2	0.1444	0.1806	0.1625
IRIS_313-11872	TIE ZHONG::IRGC 72321-1	China	XI-1A-1	0.06425	0.279	0.171625
IRIS_313-11797	E ZI 32::IRGC 70127-1	China	XI-1A-1	0.1878	0.1786	0.1832
IRIS_313-11806	78 XUAN WU::IRGC 70475-1	China	XI-1A-1	0.1934	0.1916	0.1925
IRIS_313-11951	MIAO ZHAN::IRGC 76691-1	China	XI-1A-1	0.2824	0.109	0.1957
IRIS_313-10047	EX MARABA GURUKU::IRGC 69582-1	Nigeria	XI-1A-1	0.2152	0.2034	0.2093
IRIS_313-10171	YA NONG ZAO 4::IRGC 63908-1	China	XI-1A-2	0.1148	0.3102	0.2125
IRIS_313-9065	PAI CHUEH CHIU LIU::IRGC 34259-1	China	XI-1A-2	0.238	0.191	0.2145
IRIS_313-12033	GAO JIAO HONG::IRGC 80920-1	China	XI-1A-2	0.1764	0.2556	0.216
IRIS_313-11433	MR 136-1::IRGC 50707-1	India	XI-1A-1	0.1122	0.324	0.2181
IRIS_313-11799	E ZI 110::IRGC 70201-1	China	XI-1A-1	0.2082	0.2794	0.2438
IRIS_313-11665	JIN HUA 258::IRGC 63670-1	China	XI-1A-1	0.1968	0.2984	0.2476
IRIS_313-11965	GUANG XUAN LIU HAO::IRGC 77341-1	China	XI-1A-1	0.226	0.2838	0.2549
IRIS_313-9469	TSAO SHENG LI 1::IRGC 1309-1	China	XI-1A-1	0.21675	0.327	0.271875
IRIS_313-9253	YONG JIN ZAO 3::IRGC 70441-1	China	XI-1A-1	0.2806	0.29975	0.290175
IRIS_313-11668	RONG DAO 4::IRGC 63820-1	China	XI-1A-1	0.252	0.3344	0.2932
IRIS_313-11733	SHUANG BAI AI 2::IRGC 67309-1	China	XI-1A-1	0.2726	0.3378	0.3052
CX18	Zaoxian 14	China	XI-1A-2	0.271	0.4128	0.3419
IRIS_313-9723	AI ZI HUNG::IRGC 51255-1	China	XI-1A-2	0.2896	0.397	0.3433
IRIS_313-11980	HSINCHU AI CHIO CHIENG::IRGC 78182-1	Taiwan	XI-1A-2	0.37	0.3452	0.3576
IRIS_313-11968	ZHAO DAN AI::IRGC 77422-1	China	XI-1A-2	0.459	0.2912	0.3751
IRIS_313-11867	KE SHU BAI::IRGC 72183-1	China	XI-1A-2	0.2866	0.476	0.3813
IRIS_313-10497	CE IN TSAN::IRGC 4362-1	China	XI-1A-1	0.3658	0.4036	0.3847
IRIS_313-11039	KWANG LU AI 4::IRGC 28480-2	China	XI-1A-2	0.4328	0.3595	0.39615
IRIS_313-11876	AI DA::IRGC 72567-1	China	XI-1A-2	0.367	0.4505	0.40875
B009	Vietnam Zaodao	Viet Nam	XI-1A-2	0.4196	0.399	0.4093
IRIS_313-11752	M 6034-1::IRGC 68193-1	China	XI-1A-2	0.271333	0.600333	0.435833
IRIS_313-11869	MA WEI ZHAN::IRGC 72220-1	China	XI-1A-1	0.51575	0.35825	0.437
IRIS_313-11726	GUANG QING 334::IRGC 67132-1	China	XI-1A-1	0.5008	0.382	0.4414
IRIS_313-10191	MIN KE ZHAN::IRGC 72230-1	China	XI-1A-1	0.34	0.572667	0.456333
IRIS_313-10452	LING TA 150::IRGC 1106-1	China	XI-1A-1	0.4646	0.493	0.4788
IRIS_313-11667	LUO AI ZAO 3::IRGC 63730-1	China	XI-1A-1	0.47425	0.5255	0.499875
IRIS_313-11727	HONG YANG ZAO 3::IRGC 67177-1	China	XI-1A-1	0.4664	0.5464	0.5064
IRIS_313-11804	QUN XUAN ZAO::IRGC 70371-1	China	XI-1A-2	0.4254	0.6012	0.5133
IRIS_313-8859	E ZI 96::IRGC 70188-1	China	XI-1A-2	0.4424	0.6064	0.5244
IRIS_313-11585	ACC 1286::IRGC 60116-1	China	XI-1A-2	0.4786	0.5952	0.5369
IRIS_313-9708	TSAI YUAN CHON::IRGC 126-1	Taiwan	XI-1A-2	0.4486	0.636	0.5423
B015	Kahamu	Romania	XI-1A-1	0.4544	0.6612	0.5578
IRIS_313-11732	QING ZAO 3::IRGC 67281-1	China	XI-1A-1	0.41025	0.758	0.584125
IRIS_313-11734	SI CHAO 1::IRGC 67335-1	China	XI-1A-1	0.6526	0.5168	0.5847
IRIS_313-11568	SATHIYA::IRGC 59225-1	Nepal	XI-1A-1	0.6416	0.528	0.5848
B024	Xianluosichi	Thailand	XI-1A-1	0.6648	0.532	0.5984
IRIS_313-8940	FU ZAO XIAN::IRGC 63619-1	China	XI-1A-2	0.7178	0.5078	0.6128
IRIS_313-11038	AI NAN TSAO 39::IRGC 28461-2	China	XI-1A-2	0.6792	0.559	0.6191
B239	Zhendao 232	China	XI-1A-2	0.5756	0.7046	0.6401
IRIS_313-8645	PAI YI PING::IRGC 1368-1	China	XI-1A-1	0.6696	0.6452	0.6574
IRIS_313-11954	XIA HONG GU::IRGC 76803-1	China	XI-1A-1	0.7358	0.5806	0.6582
IRIS_313-11422	13946 (GUANG QIU 15)::IRGC 50320-1	China	XI-1A-1	0.7552	0.5792	0.6672
IRIS_313-10932	CHINA 1039 MUTANT (DWARF)::IRGC 24168-2	China	XI-1A-1	0.6104	0.7366	0.6735
IRIS_313-11622	JUAN YE LAI::IRGC 61825-1	China	XI-1A-1	0.6004	0.753	0.6767
IRIS_313-11909	HONG MI JIU GONG JI::IRGC 74031-1	China	XI-1A-1	0.6492	0.7074	0.6783
B079	Esiniu	China	XI-1A-1	0.7328	0.644	0.6884
IRIS_313-10129	SAN SHIH TSI::IRGC 1038-1	China	XI-1A-1	0.6704	0.708	0.6892
B081	Heidu 4	China	XI-1A-2	0.7376	0.6542	0.6959
IRIS_313-11853	BU ZHI MING::IRGC 71971-1	China	XI-1A-2	0.6042	0.809	0.7066
IRIS_313-10170	MIN ZAO 6::IRGC 63772-1	China	XI-1A-2	1.0935	0.381	0.73725
IRIS_313-10190	DENG DENG QI::IRGC 72036-1	China	XI-1A-1	0.6216	0.8698	0.7457
CX61	Bhavani	India	XI-1A-2	0.5974	0.8978	0.7476
IRIS_313-10504	HSIEH DAU::IRGC 4727-1	China	XI-1A-2	0.6844	0.8312	0.7578
IRIS_313-11884	TIAN DAO DAO::IRGC 72837-1	China	XI-1A-2	0.6942	0.8612	0.7777
IRIS_313-11944	I 814::IRGC 76028-1	Nepal	XI-1A-2	0.9326	0.629	0.7808
IRIS_313-9605	NCS 194::IRGC 51932-1	India	XI-1A-1	0.8108	0.7552	0.783
IRIS_313-11877	AN NAN ZAO::IRGC 72576-1	China	XI-1A-1	0.9902	0.613	0.8016
IRIS_313-11862	HENG YE ZAO::IRGC 72092-1	China	XI-1A-1	0.8298	0.8114	0.8206
IRIS_313-9705	TAITUNG WOO LI::IRGC 111-1	Taiwan	XI-1A-1	0.8736	0.7756	0.8246
IRIS_313-9324	CHIH SHEN LI::IRGC 1306-1	China	XI-1A-1	0.939	0.7328	0.8359
IRIS_313-11885	YANG WAN XIAN::IRGC 72886-1	China	XI-1A-1	0.853667	0.830333	0.842
IRIS_313-11855	DA GUAN YIN ZHAN::IRGC 72006-1	China	XI-1A-2	0.8884	0.812	0.8502
IRIS_313-11695	HSIN-T'AO YUAN CHING YU::IRGC 65074-1	Taiwan	XI-1A-2	0.709	1.0072	0.8581
IRIS_313-8433	CHANG LE SAN SHU ZAO::IRGC 63561-1	China	XI-1A-2	0.754	0.9655	0.85975
IRIS_313-11746	E 2070::IRGC 67981-1	China	XI-1A-2	0.9654	0.797	0.8812
IRIS_313-10502	TON ROO SHUN::IRGC 4572-1	China	XI-1A-1	0.8912	0.8724	0.8818
IRIS_313-8380	SAN CHIAO TSWEN::IRGC 1565-1	China	XI-1A-1	0.9596	0.9082	0.9339
IRIS_313-10560	TA PAI MAUNG::IRGC 7292-1	China	XI-1A-1	0.7696	1.1224	0.946
IRIS_313-9758	I KUNG PAO::IRGC 114-1	Taiwan	XI-1A-1	1.029	0.8825	0.95575
IRIS_313-11881	LIU TIAO XIAN::IRGC 72758-1	China	XI-1A-1	0.9232	1.01725	0.970225
IRIS_313-12010	YAN ZHAN::IRGC 79740-1	China	XI-1A-2	1.1402	0.84	0.9901
IRIS_313-11577	LANG QIAN CHE::IRGC 59730-1	China	XI-1A-2	0.9276	1.0886	1.0081
IRIS_313-11157	T KAUG PAO::IRGC 34182-1	Taiwan	XI-1A-2	1.0264	0.99675	1.01158
IRIS_313-11854	CHI GU::IRGC 71988-1	China	XI-1A-1	0.934	1.0978	1.0159
IRIS_313-9822	CRILLO LA FRIA::IRGC 10793-1	Venezuela	XI-1A-1	0.9234	1.1094	1.0164
IRIS_313-9976	SSANGDUJO::IRGC 55632-1	Korea, Republic of	XI-1A-1	0.927667	1.118	1.02283
IRIS_313-11966	QI GU::IRGC 77381-1	China	XI-1A-1	1.1108	0.9405	1.02565
IRIS_313-9505	KORASISI::IRGC 5285-1	Philippines	XI-1A-1	1.0932	0.9804	1.0368
IRIS_313-11281	ARC 15505::IRGC 42066-1	India	XI-1A-1	1.345	0.74	1.0425
IRIS_313-11943	I 41::IRGC 75927-1	Nepal	XI-1A-1	0.9756	1.1208	1.0482
IRIS_313-11572	BAI MI TIE QIU::IRGC 59414-1	China	XI-1A-1	0.9722	1.1296	1.0509
IRIS_313-12009	PO HE::IRGC 79701-1	China	XI-1A-2	1.0502	1.052	1.0511
IRIS_313-10450	CHAN KU::IRGC 1069-1	China	XI-1A-2	0.914	1.1966	1.0553
IRIS_313-8435	UPRH 233::IRGC 61667-1	India	XI-1A-2	1.2405	0.87775	1.05912
IRIS_313-11870	NAN JING XIAO DAO::IRGC 72236-2	China	XI-1A-1	1.0398	1.1334	1.0866
IRIS_313-9372	WI BIR SHUN::IRGC 4602-1	China	XI-1A-2	1.09175	1.08167	1.08671
IRIS_313-12012	ZAO LENG SHUI ZHAN::IRGC 79756-1	China	XI-1A-2	1.251	0.931	1.091
IRIS_313-9204	CHI SHENG TAO::IRGC 4606-1	China	XI-1A-2	1.0845	1.11675	1.10062
IRIS_313-11805	XI HONG GU::IRGC 70416-1	China	XI-1A-2	0.746	1.45567	1.10083
IRIS_313-10968	IH PEN SHIM MING::IRGC 26067-1	Brazil	XI-1A-1	0.9422	1.4106	1.1764
IRIS_313-11955	YE DA GU::IRGC 76834-1	China	XI-1A-1	1.0982	1.2762	1.1872
IRIS_313-9730	BA SHI ZAO::IRGC 67903-1	China	XI-1A-1	1.334	1.0655	1.19975
IRIS_313-11624	ANADI WHITE::IRGC 61897-1	Nepal	XI-1A-1	1.01067	1.4075	1.20908
IRIS_313-10515	TAICHUNG WOO GEN 2::IRGC 5525-1	Taiwan	XI-1A-1	1.38725	1.06967	1.22846
IRIS_313-10484	PILIT (7480) SELN (CI 12007)::IRGC 3758-1	Philippines	XI-1A-1	1.176	1.3366	1.2563
IRIS_313-10211	BAI HE::IRGC 76438-1	China	XI-1A-2	1.3516	1.2036	1.2776
IRIS_313-11152	AC 74::IRGC 33967-1	India	XI-1A-2	1.3682	1.2524	1.3103
IRIS_313-10561	NAN TEO 14::IRGC 7304-1	China	XI-1A-2	1.19333	1.449	1.32117
IRIS_313-11692	CHIAYI WU-K'O::IRGC 64974-1	Taiwan	XI-1A-2	1.1242	1.5224	1.3233
IRIS_313-10731	BARKHE TAULI::IRGC 16116-1	Nepal	XI-1A-1	1.299	1.3632	1.3311
IRIS_313-8454	LAI YIP ZIM::IRGC 4955-1	Taiwan	XI-1A-1	1.4106	1.2552	1.3329
IRIS_313-11579	SHAN GU::IRGC 59870-1	China	XI-1A-1	1.3212	1.4142	1.3677
CX102	Tek Si Chut	Taiwan	XI-1A-1	1.2838	1.506	1.3949
IRIS_313-11948	HOU LU BAI::IRGC 76582-1	China	XI-1A-1	1.1692	1.653	1.4111
IRIS_313-10503	HA GOO::IRGC 4577-1	China	XI-1A-2	1.44067	1.397	1.41883
IRIS_313-11949	LIU HE XI HE::IRGC 76661-1	China	XI-1A-2	1.6654	1.4806	1.573
IRIS_313-12273	AIJIAONANTE::IRGC 96974-1	China	XI-1A-2	1.46	1.7122	1.5861
IRIS_313-10189	DA NUO (ZHAN)::IRGC 72025-1	China	XI-1A-1	1.83525	1.3745	1.60487
IRIS_313-10224	HUA LI ZAO::IRGC 80950-1	China	XI-1A-1	1.4125	1.83033	1.62142
CX131	ZALE	Myanmar	XI-1A-1	1.7318	1.5524	1.6421
IRIS_313-10449	CI 7061::IRGC 968-1	China	XI-1A-1	1.3945	1.891	1.64275
IRIS_313-11753	XIANG CHANG ZAO::IRGC 68268-1	China	XI-1A-1	1.831	1.55233	1.69167
IRIS_313-11986	LIANG GUANG::IRGC 78551-1	China	XI-1A-1	1.79025	1.7075	1.74887
IRIS_313-11868	LIU LI YOU::IRGC 72198-1	China	XI-1A-1	1.6874	1.827	1.7572
IRIS_313-11858	DA TIE ZHAN::IRGC 72029-1	China	XI-1A-1	1.5242	2.1664	1.8453
IRIS_313-11953	SAN BAO GU::IRGC 76732-1	China	XI-1A-2	1.8184	1.9794	1.8989
IRIS_313-9111	XIA ZHI BAI::IRGC 53437-1	China	XI-1A-2	1.9736	1.9562	1.9649
IRIS_313-11856	DA HEI GU::IRGC 72009-1	China	XI-1A-1	2.1926	1.9904	2.0915
IRIS_313-11952	QI YUE ZHAN::IRGC 76722-1	China	XI-1A-2	1.9514	2.3995	2.17545
IRIS_313-10458	P 168::IRGC 1354-1	China	XI-1A-2	2.336	2.4776	2.4068
IRIS_313-11857	DA LI BAI 63::IRGC 72016-1	China	XI-1A-2	2.75533	2.42533	2.59033
IRIS_313-11860	GUA PAI GU::IRGC 72078-1	China	XI-1A-1	2.613	2.618	2.6155
IRIS_313-9727	NAN TE HAO::IRGC 59797-1	China	XI-1A-1	2.4695	2.921	2.69525
IRIS_313-11859	DONG DU::IRGC 72037-1	China	XI-1A-1	2.883	3.383	3.133
IRIS_313-11911	YUN NAN ZHAN::IRGC 74272-1	China	XI-1A-1	3.436	3.377	3.4065

## Sheet: Table S2
Table S2 Mesocotyl length of the accessions from AUS panel
Geno No.	Name	Origin	Population	Repeat 1 (cm)	Repeat 2 (cm)	Mean (cm)
B049	Zacaodao 13	Nepal	AUS-3	2.8504	2.7216	2.786
B243	Huhui 91269	China	AUS-2	1.1492	1.303	1.2261
CX368	N 22	India	AUS-2	1.501	1.5972	1.5491
IRIS_313-10020	HODARAWALA::IRGC 67631-1	Sri Lanka	AUS-3	0.1236	0.2752	0.1994
IRIS_313-10150	N 22::IRGC 46459-1	India	AUS-2	1.4336	1.8496	1.6416
IRIS_313-10380	IR 73690-7-2-1-1-3-2-2-1::IRGC 117384-1	Philippines	AUS-3	0.572	0.286667	0.429333
IRIS_313-10534	D 204-1::IRGC 6445-1	India	AUS-2	4.2438	4.3478	4.2958
IRIS_313-10543	DODGUI::IRGC 6666-1	India	AUS-2	1.1748	1.04675	1.11078
IRIS_313-10545	KARIA::IRGC 6702-1	-	AUS-2	3.1168	2.6155	2.86615
IRIS_313-10549	RATUA 81::IRGC 6829-1	Pakistan	AUS-3	2.6008	2.3268	2.4638
IRIS_313-10587	DB 3::IRGC 8361-1	Bangladesh	AUS-1	3.163	3.0322	3.0976
IRIS_313-10592	DJ 69::IRGC 8482-1	Bangladesh	AUS-1	2.9896	2.796	2.8928
IRIS_313-10593	DJ 47::IRGC 8497-1	Bangladesh	AUS-1	2.2894	2.099	2.1942
IRIS_313-10594	DJ 29::IRGC 8505-1	Bangladesh	AUS-1	3.6812	3.3652	3.5232
IRIS_313-10595	DL 5::IRGC 8593-1	Bangladesh	AUS-1	3.9534	4.0094	3.9814
IRIS_313-10598	DD 126::IRGC 8667-1	Bangladesh	AUS-1	2.2138	2.474	2.3439
IRIS_313-10600	UCP 41::IRGC 8742-1	Bangladesh	AUS-1	1.6034	1.755	1.6792
IRIS_313-10602	DM 49::IRGC 8775-1	Bangladesh	AUS-1	1.4518	1.6066	1.5292
IRIS_313-10603	UCP 122::IRGC 8794-1	Bangladesh	AUS-1	3.3762	3.481	3.4286
IRIS_313-10604	DV 2::IRGC 8806-1	Bangladesh	AUS-1	3.001	2.8808	2.9409
IRIS_313-10605	DV 86::IRGC 8840-1	Bangladesh	AUS-1	2.3874	2.649	2.5182
IRIS_313-10606	DV 110::IRGC 8855-1	Bangladesh	AUS-1	3.1126	3.1596	3.1361
IRIS_313-10608	T 21::IRGC 8892-1	India	AUS-2	2.862	2.6978	2.7799
IRIS_313-10673	ARC 10843::IRGC 12653-1	India	AUS-2	1.1244	1.5422	1.3333
IRIS_313-10718	KARUTHA SEENATI::IRGC 15515-2	Sri Lanka	AUS-3	0.4514	0.3122	0.3818
IRIS_313-10734	DEVARASI::IRGC 16173-1	Nepal	AUS-3	2.497	3.25175	2.87437
IRIS_313-10735	LAL SAR::IRGC 16185-1	Nepal	AUS-3	1.9294	2.1886	2.059
IRIS_313-10736	RERM BILASH::IRGC 16273-2	Nepal	AUS-3	2.1962	2.2038	2.2
IRIS_313-10737	GHAIYA::IRGC 16286-1	Nepal	AUS-3	2.0958	2.1848	2.1403
IRIS_313-10845	ARC 5756::IRGC 20220-2	India	AUS-2	2.4972	2.8186	2.6579
IRIS_313-10849	ARC 7001::IRGC 20436-1	India	AUS-2	2.1132	2.0144	2.0638
IRIS_313-10861	ARC 11276::IRGC 21278-1	India	AUS-2	2.6566	2.8462	2.7514
IRIS_313-10875	ARC 12021::IRGC 21837-1	India	AUS-2	1.8688	1.5064	1.6876
IRIS_313-10877	ARC 12079::IRGC 21888-1	India	AUS-2	2.1064	2.1898	2.1481
IRIS_313-10878	ARC 12101::IRGC 21907-1	India	AUS-2	2.084	1.8928	1.9884
IRIS_313-10882	ARC 12433::IRGC 22064-1	India	AUS-2	1.7412	1.6654	1.7033
IRIS_313-10891	ARC 12867::IRGC 22401-1	India	AUS-2	2.627	2.4956	2.5613
IRIS_313-10892	ARC 12920::IRGC 22450-1	India	AUS-2	2.509	2.0404	2.2747
IRIS_313-10925	KAMULI::IRGC 23928-1	Nepal	AUS-3	3.5092	3.5946	3.5519
IRIS_313-10927	SUGA PANKHA::IRGC 24054-1	Nepal	AUS-3	2.8644	3.3456	3.105
IRIS_313-10930	PANKHIRAJ::IRGC 24139-1	Bangladesh	AUS-1	0.5078	0.6614	0.5846
IRIS_313-10963	KATAKCHIKON::IRGC 25880-1	Bangladesh	AUS-1	1.9206	2.6182	2.2694
IRIS_313-10965	TILOKCHAN (SONABETHI)::IRGC 25927-1	Bangladesh	AUS-1	2.1924	2.796	2.4942
IRIS_313-10969	INDIA DULAR (NO ORDEM 7)::IRGC 26070-1	Brazil	AUS-2	1.6272	2.229	1.9281
IRIS_313-10976	LAKHSMI DIGHA::IRGC 26390-2	Bangladesh	AUS-1	1.5814	1.5578	1.5696
IRIS_313-10981	JHUL DIGA::IRGC 26478-1	Bangladesh	AUS-1	2.6314	2.1848	2.4081
IRIS_313-11013	BOTESWAR 2::IRGC 27536-1	Bangladesh	AUS-1	3.0876	2.369	2.7283
IRIS_313-11014	CHAKILA::IRGC 27540-1	Bangladesh	AUS-1	2.341	2.5412	2.4411
IRIS_313-11015	HANPA::IRGC 27547-2	Bangladesh	AUS-1	1.9228	1.6396	1.7812
IRIS_313-11017	LOROI::IRGC 27567-1	Bangladesh	AUS-1	2.8326	2.5648	2.6987
IRIS_313-11018	MADISA::IRGC 27568-1	Bangladesh	AUS-1	2.5814	2.46975	2.52557
IRIS_313-11019	PORANG::IRGC 27577-1	Bangladesh	AUS-1	3.016	3.0398	3.0279
IRIS_313-11024	BEGMI 135::IRGC 27845-1	Pakistan	AUS-3	3.36333	3.1455	3.25442
IRIS_313-11025	DHAN 263::IRGC 27926-2	Pakistan	AUS-3	0.4694	0.481	0.4752
IRIS_313-11027	JHONA 101::IRGC 27976-1	Pakistan	AUS-3	3.437	3.2186	3.3278
IRIS_313-11028	MOTIA::IRGC 28036-1	Pakistan	AUS-3	2.9672	2.97125	2.96922
IRIS_313-11029	MUSHKAN 340 A::IRGC 28073-1	Pakistan	AUS-3	3.47167	3.984	3.72783
IRIS_313-11034	SANTHI 206::IRGC 28215-1	Pakistan	AUS-3	2.756	2.9634	2.8597
IRIS_313-11036	34::IRGC 28371-2	Pakistan	AUS-3	2.748	2.58	2.664
IRIS_313-11037	421::IRGC 28458-1	Pakistan	AUS-3	3.8868	3.9004	3.8936
IRIS_313-11047	AUS 84::IRGC 28947-2	Bangladesh	AUS-1	1.4078	1.1986	1.3032
IRIS_313-11048	AUS 171::IRGC 29004-1	Bangladesh	AUS-1	1.1226	1.232	1.1773
IRIS_313-11049	AUS 219::IRGC 29031-1	Bangladesh	AUS-1	4.089	2.05	3.0695
IRIS_313-11050	AUS 233::IRGC 29036-1	Bangladesh	AUS-1	1.9578	2.3724	2.1651
IRIS_313-11051	AUS 242::IRGC 29040-1	Bangladesh	AUS-1	3.1766	3.4544	3.3155
IRIS_313-11052	AUS 278::IRGC 29068-1	Bangladesh	AUS-1	2.9782	2.8516	2.9149
IRIS_313-11053	AUS 282::IRGC 29072-1	Bangladesh	AUS-1	2.6692	2.88225	2.77572
IRIS_313-11054	AUS 295::IRGC 29083-1	Bangladesh	AUS-1	2.5034	2.173	2.3382
IRIS_313-11055	AUS 299::IRGC 29087-1	Bangladesh	AUS-1	2.7424	3.4898	3.1161
IRIS_313-11056	AUS 301::IRGC 29089-1	Bangladesh	AUS-1	3.0294	2.5048	2.7671
IRIS_313-11057	AUS 308::IRGC 29096-1	Bangladesh	AUS-1	1.9996	1.9238	1.9617
IRIS_313-11058	AUS 329::IRGC 29116-1	Bangladesh	AUS-1	1.9902	1.5686	1.7794
IRIS_313-11059	AUS 344::IRGC 29131-1	Bangladesh	AUS-1	3.812	3.409	3.6105
IRIS_313-11060	AUS 359::IRGC 29146-2	Bangladesh	AUS-1	1.9232	1.664	1.7936
IRIS_313-11061	AUS 449::IRGC 29230-1	Bangladesh	AUS-1	2.0954	1.9572	2.0263
IRIS_313-11063	BORO 70-2::IRGC 29283-3	Bangladesh	AUS-1	3.513	3.9572	3.7351
IRIS_313-11064	BORO 275::IRGC 29294-2	Bangladesh	AUS-1	0.7922	0.8094	0.8008
IRIS_313-11065	BORO 394::IRGC 29297-2	Bangladesh	AUS-1	0.4882	0.6824	0.5853
IRIS_313-11067	KALIBORO 600::IRGC 29367-1	Bangladesh	AUS-1	3.1116	2.4332	2.7724
IRIS_313-11111	SAITA::IRGC 31618-1	Bangladesh	AUS-1	2.2108	2.446	2.3284
IRIS_313-11116	KORTIK KAIKA::IRGC 31841-1	Bangladesh	AUS-1	2.831	2.9228	2.8769
IRIS_313-11154	DHARIAL::IRGC 34034-1	Bangladesh	AUS-1	1.684	2.17	1.927
IRIS_313-11163	NATEL BORO::IRGC 34749-1	Bangladesh	AUS-1	3.3038	3.555	3.4294
IRIS_313-11164	BAK TULSI::IRGC 34831-1	India	AUS-2	2.80475	2.675	2.73988
IRIS_313-11165	BENA JHUPI::IRGC 34850-2	India	AUS-2	3.306	3.7038	3.5049
IRIS_313-11166	BHUT MURI::IRGC 34861-1	India	AUS-2	3.2756	3.7324	3.504
IRIS_313-11168	KADA CHOPA::IRGC 34954-1	India	AUS-2	2.8284	3.181	3.0047
IRIS_313-11169	KANAI BASHI::IRGC 34967-1	India	AUS-2	0.6398	0.64875	0.644275
IRIS_313-11170	LAL TAURA::IRGC 35017-1	India	AUS-2	1.961	1.9756	1.9683
IRIS_313-11171	M 142::IRGC 35054-1	India	AUS-2	3.1998	3.8592	3.5295
IRIS_313-11172	RANI BHOG::IRGC 35109-1	India	AUS-2	1.76333	1.41467	1.589
IRIS_313-11173	SADA AUS::IRGC 35117-1	India	AUS-2	2.6688	2.7192	2.694
IRIS_313-11174	SLO 19::IRGC 35157-1	India	AUS-2	1.4566	1.4148	1.4357
IRIS_313-11175	SONA AUS::IRGC 35160-1	India	AUS-2	1.507	1.2238	1.3654
IRIS_313-11191	RANRUWAN::IRGC 36360-1	Sri Lanka	AUS-3	0.8414	0.7822	0.8118
IRIS_313-11210	ZARBASAIL::IRGC 37346-1	Bangladesh	AUS-1	2.0176	1.3518	1.6847
IRIS_313-11213	NARIKEL BADI::IRGC 37550-1	Bangladesh	AUS-1	1.7226	1.2246	1.4736
IRIS_313-11214	SHITTA AMAN::IRGC 37596-1	Bangladesh	AUS-1	2.39	1.8936	2.1418
IRIS_313-11216	KHAMA 1183::IRGC 37685-2	Bangladesh	AUS-1	3.3086	3.6844	3.4965
IRIS_313-11232	R 146::IRGC 38606-1	India	AUS-2	3.9748	4.39925	4.18703
IRIS_313-11265	ARC 14150::IRGC 41435-2	India	AUS-2	0.805	0.8126	0.8088
IRIS_313-11272	ARC 14756::IRGC 41736-1	India	AUS-2	3.8814	3.8446	3.863
IRIS_313-11274	ARC 14901::IRGC 41811-1	India	AUS-2	2.18133	2.976	2.57867
IRIS_313-11277	ARC 15129::IRGC 41938-1	India	AUS-2	3.4706	3.3205	3.39555
IRIS_313-11291	ARC 7425::IRGC 42538-1	India	AUS-2	3.0122	2.5944	2.8033
IRIS_313-11298	ARC 13544::IRGC 42743-1	India	AUS-2	1.6774	2.1074	1.8924
IRIS_313-11322	JASURE AUS::IRGC 43860-1	Bangladesh	AUS-1	2.5232	2.396	2.4596
IRIS_313-11324	KALABOKRI::IRGC 43872-1	Bangladesh	AUS-1	1.7348	1.9106	1.8227
IRIS_313-11348	AUS PADDY (RED)::IRGC 44978-1	India	AUS-2	2.2315	2.01233	2.12192
IRIS_313-11353	CHILE BORO::IRGC 45297-2	India	AUS-2	2.08	1.789	1.9345
IRIS_313-11371	SATHI::IRGC 46659-1	India	AUS-2	2.1904	2.2648	2.2276
IRIS_313-11374	W 398::IRGC 46787-1	India	AUS-2	2.792	3.4302	3.1111
IRIS_313-11452	LOCAL BHAT::IRGC 52343-1	India	AUS-2	2.9965	2.82625	2.91138
IRIS_313-11454	BARI SUTAR::IRGC 52410-1	India	AUS-2	3.83125	3.922	3.87662
IRIS_313-11455	CIPPI::IRGC 52415-1	India	AUS-2	2.0034	1.7566	1.88
IRIS_313-11456	KOLAMBA::IRGC 52456-1	India	AUS-2	3.372	3.0315	3.20175
IRIS_313-11458	KARAHANI::IRGC 52664-1	India	AUS-2	3.4108	3.607	3.5089
IRIS_313-11462	SALSI::IRGC 52833-1	India	AUS-2	3.0028	3.0624	3.0326
IRIS_313-11477	KANPURI::IRGC 53278-1	India	AUS-2	2.1184	2.121	2.1197
IRIS_313-11481	BINNAFUL::IRGC 53479-1	Bangladesh	AUS-1	2.5204	2.5888	2.5546
IRIS_313-11482	BONGEZA::IRGC 53483-1	Bangladesh	AUS-1	3.8728	4.18875	4.03077
IRIS_313-11483	BOTESHSHORE::IRGC 53484-1	Bangladesh	AUS-1	1.296	1.213	1.2545
IRIS_313-11484	EJALI::IRGC 53500-1	Bangladesh	AUS-1	2.785	3.0886	2.9368
IRIS_313-11489	KALU T 139::IRGC 53670-1	India	AUS-2	3.0874	2.762	2.9247
IRIS_313-11492	SIRHANTI::IRGC 53930-1	India	AUS-2	2.46267	2.5705	2.51658
IRIS_313-11557	GORIA::IRGC 58736-1	Bangladesh	AUS-1	1.1352	1.2884	1.2118
IRIS_313-11595	AMAKOYALI::IRGC 60878-1	India	AUS-2	1.981	1.668	1.8245
IRIS_313-11603	PANDRI PAREWA::IRGC 61030-1	India	AUS-2	2.367	2.24475	2.30587
IRIS_313-11604	SUGARKAND::IRGC 61059-1	India	AUS-2	3.7194	3.8448	3.7821
IRIS_313-11618	UPRH 58::IRGC 61525-1	India	AUS-2	3.855	3.6494	3.7522
IRIS_313-11619	UPRH 166::IRGC 61615-1	India	AUS-2	2.9984	2.5846	2.7915
IRIS_313-11620	UPRH 197::IRGC 61641-1	India	AUS-2	2.5542	2.4686	2.5114
IRIS_313-11629	LATIJHABAR::IRGC 61991-1	Nepal	AUS-3	2.4932	2.6036	2.5484
IRIS_313-11636	NCS 271 A::IRGC 62216-1	India	AUS-2	2.3026	1.7618	2.0322
IRIS_313-11712	GORA DHAN 2::IRGC 66269-1	India	AUS-2	2.7632	2.6444	2.7038
IRIS_313-11737	CHUNDI::IRGC 67486-1	India	AUS-2	2.7242	2.6452	2.6847
IRIS_313-11742	KALIBAJARI::IRGC 67718-1	India	AUS-2	2.7674	3.0242	2.8958
IRIS_313-11809	MHARAKA::IRGC 70612-1	Kenya	AUS-3	2.5354	2.38425	2.45983
IRIS_313-11888	KANGRI::IRGC 73104-1	Pakistan	AUS-3	2.946	2.8586	2.9023
IRIS_313-11917	BUTNAPAR::IRGC 74734-1	India	AUS-2	3.3204	3.3036	3.312
IRIS_313-11963	KARANGI::IRGC 77128-1	India	AUS-2	3.246	2.5296	2.8878
IRIS_313-11982	PORASHI::IRGC 78397-1	Bangladesh	AUS-1	1.4708	1.6582	1.5645
IRIS_313-12002	LARA BORO::IRGC 79342-1	Bangladesh	AUS-1	0.98325	1.1625	1.07287
IRIS_313-12055	LAL MOTI::IRGC 82168-1	Bangladesh	AUS-1	4.0292	3.7952	3.9122
IRIS_313-12139	MANSARA DHAN::IRGC 86940-1	Nepal	AUS-3	3.5924	2.9028	3.2476
IRIS_313-12183	SETYA::IRGC 88654-1	Nepal	AUS-3	3.4514	4.09	3.7707
IRIS_313-8073	DAWN CI 9534::GERVEX 481-C1	United States of America	AUS-3	2.3482	2.5688	2.4585
IRIS_313-8252	JAGLI BORO::IRGC 27516-2	Bangladesh	AUS-1	2.3	2.5684	2.4342
IRIS_313-8283	KOYRA::IRGC 77267-1	Bangladesh	AUS-1	3.3062	3.4258	3.366
IRIS_313-8342	KURULU WEE (WHITE)::IRGC 66518-1	Sri Lanka	AUS-3	4.1118	3.44025	3.77603
IRIS_313-8390	SUFAID 246::IRGC 28303-1	Pakistan	AUS-3	3.1418	3.2196	3.1807
IRIS_313-8398	KHARSU 80::IRGC 28016-1	Pakistan	AUS-3	2.5948	2.647	2.6209
IRIS_313-8410	JABOR SAIL::IRGC 66831-1	Bangladesh	AUS-1	2.2642	2.7634	2.5138
IRIS_313-8554	ARC 11959::IRGC 21780-1	India	AUS-2	1.3834	1.2556	1.3195
IRIS_313-8641	AUS 439::IRGC 29221-1	Bangladesh	AUS-1	2.8296	2.8494	2.8395
IRIS_313-8655	TAK::IRGC 73124-1	Pakistan	AUS-3	2.1748	3.0368	2.6058
IRIS_313-8721	HOLOI BASH (SOLOI BASH)::IRGC 64778-1	Bangladesh	AUS-1	1.5305	1.65	1.59025
IRIS_313-8771	SIMUL KHURI::IRGC 35154-1	India	AUS-2	2.3366	1.8156	2.0761
IRIS_313-8789	LALSAITA::IRGC 43915-1	Bangladesh	AUS-1	1.535	1.5656	1.5503
IRIS_313-8864	NOROI::IRGC 31611-1	Bangladesh	AUS-1	2.646	2.7324	2.6892
IRIS_313-8963	BATHURI::IRGC 25838-1	Bangladesh	AUS-1	1.9508	1.6972	1.824
IRIS_313-9137	ARC 10100::IRGC 20709-1	India	AUS-2	1.3314	1.3872	1.3593
IRIS_313-9283	TAK SUFAID::IRGC 73127-1	Pakistan	AUS-3	2.2884	2.6506	2.4695
IRIS_313-9368	CHANDARHAT::IRGC 25845-1	Bangladesh	AUS-1	2.5998	2.483	2.5414
IRIS_313-9422	CHUNGUR BALI::IRGC 25855-1	Bangladesh	AUS-1	3.2138	2.6428	2.9283
IRIS_313-9449	JAMBALI::IRGC 73101-1	Pakistan	AUS-3	4.3425	4.49475	4.41863
IRIS_313-9610	DANGAR::IRGC 76296-1	India	AUS-2	2.05925	3.168	2.61362
IRIS_313-9626	KALIA::IRGC 34699-1	Bangladesh	AUS-1	2.3048	2.5682	2.4365
IRIS_313-9636	PODI HEENATI::IRGC 36345-1	Sri Lanka	AUS-3	0.1838	0.2734	0.2286
IRIS_313-9661	LENJA MURALI::IRGC 66815-1	Bangladesh	AUS-1	2.2816	1.8968	2.0892
IRIS_313-9695	SOLAY GHAT::IRGC 73121-1	Pakistan	AUS-3	2.0404	2.3152	2.1778

## Sheet: Table S3
Table S3 Details of the next-generation sequencing data for 12 F2 populations
Sample	XH44	Pop1				Pop2				Pop3				Pop4				Pop5				Pop6				Pop7				Pop8				Pop9				Pop10				Pop11				Pop12
		79	B10L	B10S		BAMLA SUFFAID 32	B13L	B13S		M 136-20	B32S	B32L		CASH	B33L	B33S		Balam 2	B35L	B35S		Kalasu	B3L	B3S		Black 28-573	B5L	B5S		BHAHURI	B6L	B6S		Changai	O7L	O7S		Basmati 385	O9L	O9S		IR64	AL	AS		BR11	BL	BS
Clean reads	145947156	138011438	175257798	175767166		160733360	189587718	223654650		149154978	143091390	167474134		146540590	143557002	146957860		136759474	137705150	162063236		136852212	136309552	150802644		178376864	169778290	136207432		43449816	220316858	195741256		210458624	167096332	164120508		82191044	181874270	158415444		139165936	165898232	232902226		129928716	165990400	139155066
Clean bases(bp)	21892073400	20701715700	26288669700	26365074900		24110004000	28438157700	33548197500		22373246700	19603520430	25121120100		21981088500	21533550300	22043679000		20513921100	20655772500	24309485400		20527831800	20446432800	22620396600		26756529600	16977829000	20431114800		6517472400	33047528700	29361188400		31568793600	25064449800	24618076200		12328656600	27281140500	23762316600		20874890400	24884734800	34935333900		19489307400	24898560000	20873259900
Mapped reads	142034376	135479844	172442741	170406668		157946429	186412438	220135923		146656966	140496204	164692956		143442928	140006756	140146031		134213562	134203425	151859520		134049534	133743817	146661851		175290153	163276074	132912358		42648904	216971801	192156382		206535325	163916391	144337578		80350592	178418191	101741948		136701988	89966698	146771537		127543737	78130871	135982020
Mapped bases(bp)	21305156400	20321976600	25704359871	25377764699		23691964350	27762740240	32098485368		21885249706	20963020466	24703943400		21516439200	20932691269	20849728477		20132034300	20050406703	22700122323		20107430100	20023570351	21941308378		26293522950	24352903979	19867921192		6397335600	32211339705	28614235843		30980298750	24370758045	22382274456		12052588800	26415865569	20079493107		20505298200	20439931185	32933796299		19131560550	23234356732	20263830862
Mapping rate	0.9732	0.9817	0.9839	0.9695		0.9827	0.9833	0.9843		0.9833	0.9819	0.9834		0.9789	0.9753	0.9536		0.9814	0.9746	0.937		0.9795	0.9812	0.9725		0.9827	0.9617	0.9758		0.9816	0.9848	0.9817		0.9814	0.981	0.92		0.9776	0.981	0.95		0.9823	0.95	0.97		0.9816	0.97	0.9772
Duplicate reads	18236886	22310069	29182595	28396694		26216469	35168893	38980737		29219296	28574146	24216885		13038381	26247104	23436280		15505863	23132566	28275072		16907032	21191439	23935153		32670042	18022330	22207649		6790643	37090660	35521437		43103963	32187496	18099669		9855928	29161336	15914943		30927139	12299267	25958886		15425670	11622140	27933946
Duplicate rate	0.1284	0.1647	0.1692	0.1666		0.166	0.1887	0.1771		0.1992	0.2034	0.147		0.0909	0.1875	0.1672		0.1155	0.1724	0.1862		0.1261	0.1584	0.1632		0.1864	0.1104	0.1671		0.1592	0.1709	0.1849		0.2087	0.1964	0.1254		0.1227	0.1634	0.1564		0.2262	0.1367	0.1769		0.1209	0.1488	0.2054
Mismatch bases(bp)	310450630	276537920	341698997	320542909		309119777	369422281	396469736		248658642	242571902	269172223		362248162	286940389	275754862		290027269	270995657	315088778		260762181	283115440	295076883		312946971	327567340	295729086		81876104	419861502	353916721		407185785	330849829	316535477		189333530	383447484	208977697		250399899	181708188	288154972		250460416	153540212	285204147
Mismatch rate	0.0146	0.0136	0.0133	0.0126		0.013	0.0133	0.0124		0.0114	0.0116	0.0109		0.0168	0.0137	0.0132		0.0144	0.0135	0.0139		0.013	0.0141	0.0134		0.0119	0.0135	0.0149		0.0128	0.013	0.0124		0.0131	0.0136	0.0148		0.0157	0.0145	0.0139		0.0122	0.0135	0.0131		0.0131	0.0132	0.0141
Average sequencing depth	47.49	44.06	54.69	53.94		51.32	57.83	66.53		44.74	42.91	53.96		50.37	44	44.66		45.4	42.81	47.55		45.68	43.53	46.97		55.68	55.81	42.58		14.01	67.05	58.69		63.3	50.3	47.69		27.05	56.69	31.78		41.33	29.29	46.08		43.8	24.35	41.51
Coverage	0.9253	0.9161	0.9816	0.9917		0.9195	0.959	0.9882		0.9652	0.9704	0.9406		0.9297	0.9439	0.9407		0.9241	0.9571	0.9487		0.9168	0.9768	0.9813		0.9472	0.9734	0.9765		0.8925	0.9736	0.9915		0.9238	0.9592	0.9663		0.9325	0.9641	0.9534		0.9205	0.9779	0.9947		0.9169	0.9605	0.9586
Coverage at least 4X	0.8925	0.8832	0.9507	0.9592		0.8898	0.9347	0.9562		0.9394	0.9407	0.9117		0.8951	0.9134	0.9132		0.8888	0.9172	0.9197		0.8841	0.944	0.9397		0.9226	0.9414	0.936		0.8327	0.9453	0.9575		0.8899	0.9314	0.935		0.8825	0.9365	0.9209		0.8892	0.9399	0.965		0.8834	0.9192	0.9298
Coverage at least 10X	0.8624	0.8483	0.9121	0.9127		0.8593	0.9072	0.9191		0.9035	0.9016	0.8883		0.8649	0.8774	0.8783		0.8573	0.8792	0.8881		0.8499	0.9061	0.9025		0.8931	0.9127	0.8976		0.6493	0.9144	0.916		0.8608	0.9	0.9031		0.8228	0.9061	0.874		0.8553	0.8862	0.9158		0.8483	0.8563	0.8917
Coverage at least 20X	0.8248	0.8017	0.858	0.8531		0.8213	0.8627	0.879		0.8232	0.813	0.8593		0.8194	0.8155	0.8164		0.8135	0.8101	0.8332		0.805	0.8397	0.8388		0.8482	0.8699	0.8241		0.0973	0.8725	0.8678		0.8265	0.8433	0.8488		0.661	0.8587	0.7545		0.8067	0.7393	0.8572		0.8008	0.5691	0.8155
Coverage at least 50X	0.1504	0.1671	0.3426	0.3092		0.3681	0.4649	0.614		0.1238	0.1014	0.3593		0.3217	0.1478	0.1442		0.1261	0.111	0.2111		0.2224	0.1136	0.1479		0.5174	0.5221	0.122		0.0116	0.6244	0.4415		0.641	0.2432	0.2713		0.035	0.4212	0.0554		0.1132	0.0416	0.2295		0.1945	0.0278	0.1089

## Sheet: Table S4
Tables S4 Number of SNPs for the 12 F2 populations
Population	Pop1	Pop2	Pop3	Pop4	Pop5	Pop6	Pop7	Pop8	Pop9	Pop10	Pop11	Pop12
No. of SNP	6979283	5975869	6483256	6984215	6541212	5842512	6102536	6038546	5128693	5525361	5152569	5958683

## Sheet: Table S5
Table S5 GWAS for mesocotyl length in the XI-1A panel
Loci	Marker	Chromosome	Position (bp)	P-value	R2
qML-AUS-8.1	rs8_8982811	8	8982811	2.81e-05	0.06691
	rs8_9342021	8	9342021	5.76e-05	0.05989
	rs8_9342533	8	9342533	5.76e-05	0.05989
	rs8_9342704	8	9342704	5.23e-05	0.06058
	rs8_9342751	8	9342751	5.76e-05	0.05989
	rs8_9343529	8	9343529	5.76e-05	0.05989
	rs8_9352916	8	9352916	6.22e-05	0.05812
	rs8_9353811	8	9353811	5.76e-05	0.05989
	rs8_9357161	8	9357161	5.76e-05	0.05989
	rs8_9375915	8	9375915	5.12e-05	0.06105
	rs8_9382956	8	9382956	5.76e-05	0.05989
	rs8_9384250	8	9384250	4.27e-05	0.06489
qML-AUS-9.1	rs9_14518174	9	14518174	7.64e-06	0.07059
	rs9_14559844	9	14559844	3.16e-06	0.08819
	rs9_14563669	9	14563669	3.16e-06	0.08819
	rs9_14566220	9	14566220	1.13e-05	0.06989
	rs9_14572513	9	14572513	4.66e-06	0.08157
	rs9_14572514	9	14572514	2.1e-05	0.06855
	rs9_14572546	9	14572546	4.66e-06	0.08157
	rs9_14572592	9	14572592	4.66e-06	0.08157
	rs9_14572632	9	14572632	7.39e-07	0.11266
	rs9_14575936	9	14575936	3.16e-06	0.08819
	rs9_14581384	9	14581384	4.66e-06	0.08157
	rs9_14581627	9	14581627	6.14e-06	0.07372
qML-AUS-12.1	rs12_5576261	12	5576261	6.29e-05	0.05789
	rs12_5576662	12	5576662	6.29e-05	0.05789
	rs12_5576676	12	5576676	6.29e-05	0.05789
	rs12_5578602	12	5578602	7.87e-05	0.05496
	rs12_5588650	12	5588650	6.29e-05	0.05789
	rs12_5597184	12	5597184	6.59e-05	0.05693
	rs12_5602006	12	5602006	6.29e-05	0.05789
	rs12_5604370	12	5604370	6.29e-05	0.05789
	rs12_5604771	12	5604771	5.62e-05	0.06032
	rs12_5604807	12	5604807	4.39e-05	0.06321
	rs12_5604932	12	5604932	4.55e-05	0.06219
	rs12_5662068	12	5662068	6.01e-05	0.05884
	rs12_5716291	12	5716291	2.5e-05	0.06749
	rs12_5716330	12	5716330	2.5e-05	0.06749
	rs12_5716811	12	5716811	7.18e-05	0.05505
	rs12_5720622	12	5720622	3.52e-05	0.06542
	rs12_5755143	12	5755143	6.92e-05	0.05612

## Sheet: Table S6
Table S6 GWAS for mesocotyl length in the AUS panel
Loci	Marker	Chromosome	Position	P-value	R2
qML-XI-1A-1.1	rs1_17551160	1	17551160	9.82e-06	0.14566
	rs1_16067009	1	16067009	3.48e-05	0.09814
	rs1_17823855	1	17823855	3.48e-05	0.09814
	rs1_16027699	1	16027699	5.33e-05	0.08902
	rs1_16067507	1	16067507	5.33e-05	0.08902
	rs1_16720825	1	16720825	5.33e-05	0.08902
	rs1_17346766	1	17346766	5.33e-05	0.08902
	rs1_17447847	1	17447847	5.33e-05	0.08902
	rs1_17538444	1	17538444	5.33e-05	0.08902
	rs1_17548657	1	17548657	5.33e-05	0.08902
	rs1_17674989	1	17674989	5.33e-05	0.08902
qML-XI-1A-12.1	rs12_18365206	12	18365206	0.000228	0.06517
	rs12_18363406	12	18363406	0.000255	0.06475
	rs12_18396358	12	18396358	0.000322	0.06419
	rs12_18504038	12	18504038	0.000323	0.06263
	rs12_18328039	12	18328039	0.000676	0.0616
	rs12_18288817	12	18288817	0.000729	0.06144
	rs12_18396452	12	18396452	0.000812	0.0599
	rs12_18382429	12	18382429	0.000889	0.05607
	rs12_18382444	12	18382444	0.000889	0.05286

## Sheet: Table S7
Table S7 Candidate genes in the loci identified by QTL-seq and GWAS
LOC_ID	Chromosome	Start (bp)	End (bp)	Annotation
LOC_Os01g13050	1	7263022	7263843	long cell-linked locus protein, putative, expressed
LOC_Os01g13200	1	7352175	7357620	abscisic acid insensitive 8, putative, expressed
LOC_Os01g13520	1	7547614	7551996	auxin response factor 1, putative, expressed
LOC_Os01g14510	1	8125667	8128193	BRASSINOSTEROID INSENSITIVE 1 precursor, putative, expressed
LOC_Os01g28450	1	15934491	15935319	SCP-like extracellular protein, expressed
LOC_Os01g28500	1	15958735	15959500	SCP-like extracellular protein, expressed
LOC_Os01g36560	1	20287702	20290661	auxin-induced protein 5NG4, putative, expressed
LOC_Os01g36580	1	20299522	20302467	auxin-induced protein 5NG4, putative, expressed
LOC_Os01g64230	1	37299713	37301162	long cell-linked locus protein, putative, expressed
LOC_Os01g65900	1	38261836	38265509	chitin-inducible gibberellin-responsive protein, putative, expressed
LOC_Os01g66100	1	38382382	38385504	gibberellin 20 oxidase 2, putative, expressed
LOC_Os01g67030	1	38924789	38926508	auxin-responsive protein, putative, expressed
LOC_Os01g67650	1	39319389	39320987	gibberellin response modulator protein, putative, expressed
LOC_Os01g67670	1	39324358	39325450	gibberellin response modulator protein, putative, expressed
LOC_Os03g49620	3	28254433	28259794	BRASSINOSTEROID INSENSITIVE 1-associated receptor kinase 1 precursor, putative, expressed
LOC_Os03g52300	3	30034104	30036867	SCP-like extracellular protein, expressed
LOC_Os03g52980	3	30386615	30391995	CWF19-like 2, cell cycle control, putative, expressed
LOC_Os03g56060	3	31930541	31934624	CSLC9 - cellulose synthase-like family C, expressed
LOC_Os03g63970	3	36150664	36152517	gibberellin 20 oxidase 1, putative, expressed
LOC_Os04g32550	4	19598193	19600909	defender against cell death 1, putative, expressed
LOC_Os04g33360	4	20200072	20201885	gibberellin 2-beta-dioxygenase 7, putative, expressed
LOC_Os04g34600	4	20934819	20936052	abscisic stress-ripening, putative, expressed
LOC_Os04g35020	4	21281712	21285260	CSLH2 - cellulose synthase-like family H, expressed
LOC_Os04g35030	4	21288130	21293643	CSLH3 - cellulose synthase-like family H, expressed
LOC_Os04g36054	4	22006216	22012023	auxin response factor 9, putative, expressed
LOC_Os04g36054	4	22006216	22012023	auxin response factor 9, putative, expressed
LOC_Os04g43910	4	26013418	26016187	auxin response factor, putative, expressed
LOC_Os04g44150	4	26130707	26134356	gibberellin 2-beta-dioxygenase 7, putative, expressed
LOC_Os04g44230	4	26199152	26203656	cytokinin dehydrogenase precursor, putative, expressed
LOC_Os04g44240	4	26206039	26207903	cytokinin-O-glucosyltransferase 3, putative, expressed
LOC_Os04g44250	4	26213702	26215406	cytokinin-O-glucosyltransferase 3, putative, expressed
LOC_Os05g18730	5	10847748	10854702	generative cell specific-1, putative, expressed
LOC_Os06g06530	6	3060004	3063607	proline-rich cell wall protein-like, putative, expressed
LOC_Os06g07070	6	3360524	3363523	BRASSINOSTEROID INSENSITIVE 1-associated receptor kinase 1 precursor, putative, expressed
LOC_Os06g09660	6	4926492	4932177	auxin response factor, putative, expressed
LOC_Os06g09660	6	4926492	4932177	auxin response factor, putative, expressed
LOC_Os06g09600	6	4926492	4932177	auxin response factor
LOC_Os07g08520	7	4400490	4403136	auxin response factor, putative, expressed
LOC_Os07g08530	7	4403712	4405496	auxin response factor, putative, expressed
LOC_Os07g08540	7	4406706	4409901	auxin response factor 20, putative, expressed
LOC_Os07g08600	7	4432593	4434430	auxin response factor, putative, expressed
LOC_Os07g10770	7	5852711	5858718	CESA8 - cellulose synthase, expressed
LOC_Os07g13634	7	7815442	7832311	cytokinin-N-glucosyltransferase 1, putative, expressed
LOC_Os07g13780	7	7903784	7904380	cytokinin-O-glucosyltransferase 2, putative, expressed
LOC_Os07g13800	7	7907484	7909408	cytokinin-N-glucosyltransferase, putative, expressed
LOC_Os07g13810	7	7911925	7913775	cytokinin-N-glucosyltransferase 1, putative, expressed
LOC_Os07g13940	7	7968937	7970412	cytokinin-N-glucosyltransferase 1, putative, expressed
LOC_Os07g14030	7	8009327	8009857	SCP-like extracellular protein, expressed
LOC_Os07g14070	7	8023544	8025742	SCP-like extracellular protein, expressed
LOC_Os07g14850	7	8496189	8501906	CESA6 - cellulose synthase, expressed
LOC_Os07g24190	7	13741284	13745632	CESA3 - cellulose synthase, expressed
LOC_Os07g28060	7	16368462	16368840	ethylene receptor
LOC_Os07g30330	7	17945639	17947265	cytokinin-O-glucosyltransferase 2, putative, expressed
LOC_Os07g30610	7	18113472	18115251	cytokinin-O-glucosyltransferase 2, putative, expressed
LOC_Os07g30620	7	18124655	18126401	cytokinin-O-glucosyltransferase 2, putative, expressed
LOC_Os09g20350	9	12216432	12218346	ethylene-responsive transcription factor
LOC_Os09g25490	9	15281268	15285910	CESA9 - cellulose synthase, expressed

## Sheet: Table S8
Table S8 Primer information for qRT-PCR of the candidate genes
Gene Accession	Forward primer (5'-3')	Reverse primer (5'-3')
β-Actin	AGTGTCTGGATTGGAGGAT	TCTTGGCTTAGCATTCTTG
LOC_Os01g13200	CTTGGCTGGCAGGTTTCTTT	AAGCAATCGCCTCAGAGAGT
LOC_Os01g66100	AAGCTCCCATGGAAGGAGAC	AGGGTGCTGGAGAAGTAGTC
LOC_Os03g56060	ACTGCTGGTGTGTGGAGAAT	TCCACTGTTGTACGCTCCAT
LOC_Os01g36580	ACATGTTGGGCACTTTGGAC	ATCCCTCTCAATCGCCAGAG
LOC_Os01g67670	GGACAAATTCAGCTCGTCGT	GACTGCGGGATGCAGAAC
LOC_Os04g44240	CTCCGTGCTTCATCTTCCAC	AGGACAGGGACGTCAAAGAG
LOC_Os07g08540	ACGGAAAGGAGTGGGTGATT	CCCATGTATCTCTCGCCACT
LOC_Os04g33360	TCAACCTGGGCGACATGAT	GAAGTAGCAGCACGACACC
LOC_Os06g09600	CTTCTCGCGAGGATGGTTTG	AGCAGCTGTCGTGGAAGTA
LOC_Os07g13634	TGGATGAGCTTCCACCACTT	CCGGAACACTTAGGCCATTG
LOC_Os07g28060	CGTTGAGACTCGGCGCTA	ATCTCCATCTCGTGCTGTCC
LOC_Os09g20350	GATGAGAGCACTCGAGCCTT	AATGGCGAGGTGGGACTAAA

## Sheet: Table S9
Table S9 Mesocotyl length and allele information for developed markers in XI-1B panel
Geno No.	Name	Origin	Population	Repeat 1 (cm)	Repeat 2 (cm)	Mean (cm)	Indel-Chr7:18932318	Indel-Chr7:15404166
B033	BW 293-2	Sri Lanka	XI-1B	1.086	0.826	0.956	Hap1	Hap2
B048	CISOKAN	Indonesia	XI-1B	0.4836	0.4938	0.4887	Hap1	Hap1
B194	ECIA 179-S13	Cuba	XI-1B	1.2242	1.2342	1.2292	Hap1	Hap1
B200	Jinyou 1	China	XI-1B	0.3784	0.4758	0.4271	Hap1	Hap1
CX100	Palung 2	Nepal	XI-1B	1.5196	1.3442	1.4319	Hap1	Hap1
CX126	IRBB 60	Philippines	XI-1B	1.189	0.893667	1.04133	Hap1	Hap1
CX134	IRBB 7	Philippines	XI-1B	0.9658	0.9256	0.9457	Hap1	Hap1
CX15	Y 134	China	XI-1B	1.3336	1.19875	1.26618	Hap1	Hap1
CX150	Chorofa	Philippines	XI-1B	1.4426	1.9364	1.6895	Hap2	Hap1
CX152	Cisadane	China	XI-1B	0.2226	0.3802	0.3014	Hap1	Hap2
CX161	IR 42	Philippines	XI-1B	0.879	1.0966	0.9878	Hap1	Hap1
CX206	IR 2061-522-6-9	Philippines	XI-1B	1.5406	1.9986	1.7696	Hap1	Hap1
CX225	IR 77298-14-1-2	Philippines	XI-1B	1.4272	1.6888	1.558	Hap1	Hap1
CX226	IR 06G113	Philippines	XI-1B	0.747	0.6748	0.7109	Hap2	Hap1
CX230	IR 64-IL	China	XI-1B	1.6732	1.5974	1.6353	Hap1	Hap1
CX249	2004	China	XI-1B	0.651	0.4878	0.5694	Hap1	Hap1
CX25	Cisanggarung	Indonesia	XI-1B	0.2942	0.3374	0.3158	Hap1	Hap1
CX250	829	China	XI-1B	0.3862	0.3296	0.3579	Hap1	Hap1
CX276	IR 8192-200-3-3-1-1	Philippines	XI-1B	1.5804	1.268	1.4242	Hap1	Hap1
CX28	Gayabyeo	Korea, Republic of	XI-1B	0.7328	0.851	0.7919	Hap1	Hap1
CX30	MR 185	Malaysia	XI-1B	0.8448	0.8626	0.8537	Hap1	Hap1
CX305	ZH 5	China	XI-1B	0.6936	0.7358	0.7147	Hap1	Hap2
CX314	117	China	XI-1B	0.5598	0.628	0.5939	Hap1	Hap1
CX33	Shwe Thwe Yin Hyv	Myanmar	XI-1B	0.5056	0.4936	0.4996	Hap1	Hap1
CX340	Hua 564	China	XI-1B	0.2124	0.3066	0.2595	Hap1	Hap1
CX348	Zhonghua 1	China	XI-1B	0.7232	0.8922	0.8077	Hap1	Hap1
CX369	IRBB 62	Philippines	XI-1B	0.7704	0.7096	0.74	Hap1	Hap1
CX37	OM 997	Viet Nam	XI-1B	2.4206	2.3342	2.3774	Hap1	Hap1
CX375	NERICA-L-1	Côte D'Ivoire	XI-1B	1.9764	1.8945	1.93545	Hap1	Hap1
CX376	NERICA-L-20	Côte D'Ivoire	XI-1B	0.3814	0.4294	0.4054	Hap1	Hap1
CX377	NERICA-L-27	Côte D'Ivoire	XI-1B	1.5264	1.5582	1.5423	Hap1	Hap1
CX379	Nionoka	Mali	XI-1B	0.3794	0.782	0.5807	Hap1	Hap1
CX382	Kogomg 1-1	China	XI-1B	0.874	0.9072	0.8906	Hap1	Hap1
CX387	1088	China	XI-1B	1.3102	1.1796	1.2449	Hap1	Hap1
CX394	Molizhanxuan	China	XI-1B	0.2814	0.2048	0.2431	Hap1	Hap1
CX44	IR 58025 B	Philippines	XI-1B	1.9154	1.526	1.7207	Hap1	Hap1
CX45	Dhan 4	India	XI-1B	1.2248	1.496	1.3604	Hap1	Hap1
CX73	IR 6	Philippines	XI-1B	1.159	0.9586	1.0588	Hap1	Hap1
CX80	OM 1706	Viet Nam	XI-1B	0.5452	0.6006	0.5729	Hap1	Hap1
CX82	X 21	Viet Nam	XI-1B	1.0538	1.17	1.1119	Hap1	Hap1
CX90	Chhomromg	Nepal	XI-1B	1.2072	1.1466	1.1769	Hap1	Hap1
IRIS 313-10000	SUWEON 311::IRGC 61890-1	Korea, Republic of	XI-1B	0.924	0.994333	0.959167	Hap1	Hap1
IRIS 313-10001	C 662083::IRGC 62101-1	Chinese Taipei (Taiwan)	XI-1B	0.7586	0.7588	0.7587	Hap1	Hap1
IRIS 313-10002	BW 295-5::IRGC 63098-1	Sri Lanka	XI-1B	1.2012	1.06	1.1306	Hap1	Hap1
IRIS 313-10040	MILYANG 77::IRGC 69340-1	Korea, Republic of	XI-1B	0.98325	0.799333	0.891292	Hap1	Hap1
IRIS 313-10046	CHAMA (DWARF)::IRGC 69487-1	Zambia	XI-1B	0.3908	0.638	0.5144	Hap1	Hap1
IRIS 313-10161	BR IRGA 409::IRGC 55915-1	Brazil	XI-1B	0.4058	0.3716	0.3887	Hap1	Hap1
IRIS 313-10234	PSBRC 50::IRGC 99706-1	Philippines	XI-1B	1.5826	1.7688	1.6757	Hap1	Hap1
IRIS 313-10238	PSBRC 88::IRGC 99717-1	Philippines	XI-1B	2.3228	2.6176	2.4702	Hap1	Hap1
IRIS 313-10247	AMISTAD 82::IRGC 116954-1	Cuba	XI-1B	0.961667	1.66933	1.3155	Hap1	Hap1
IRIS 313-10274	ICTA CRISPO 38::IRGC 116994-1	Guatemala	XI-1B	0.5304	0.474	0.5022	Hap1	Hap1
IRIS 313-10287	UQUIHUA::IRGC 117037-1	Peru	XI-1B	1.5496	1.309	1.4293	Hap1	Hap1
IRIS 313-10289	ARAURE 1::IRGC 116956-1	Venezuela	XI-1B	0.162	0.1082	0.1351	Hap1	Hap1
IRIS 313-10290	ELONI::IRGC 116980-1	Suriname	XI-1B	0.7308	0.8992	0.815	Hap1	Hap1
IRIS 313-10293	ECIA 24-107-1::IRGC 116978-1	Cuba	XI-1B	1.2134	1.2952	1.2543	Hap1	Hap1
IRIS 313-10298	3210::IRGC 116950-1	Sri Lanka	XI-1B	1.513	1.66475	1.58887	Hap1	Hap1
IRIS 313-10333	B 6136-3-TB-0-1-5::IRGC 117312-1	Indonesia	XI-1B	0.756	0.64125	0.698625	Hap1	Hap1
IRIS 313-10334	B 6136 E-3-TB-0-1-5::IRGC 117311-1	Indonesia	XI-1B	0.4732	0.438	0.4556	Hap1	Hap1
IRIS 313-10385	IR 75870-5-8-5-B-1::IRGC 117297-1	Philippines	XI-1B	1.3156	1.253	1.2843	Hap1	Hap2
IRIS 313-10392	IR 77390-1-6-4-19-1-B::IRGC 117303-1	Philippines	XI-1B	1.6136	1.701	1.6573	Hap1	Hap1
IRIS 313-10397	IRGA 318-11-6-9-2B::IRGC 117339-1	Colombia	XI-1B	0.4232	0.6668	0.545	Hap1	Hap1
IRIS 313-10398	IRGA 318-11-9-2A::IRGC 117340-1	Colombia	XI-1B	0.4782	0.4572	0.4677	Hap1	Hap1
IRIS 313-10400	IRGA 370-38-1-1F-C4-2::IRGC 117342-1	Colombia	XI-1B	0.2634	0.2318	0.2476	Hap1	Hap1
IRIS 313-10401	IRGA 370-42-1-1F-C-1::IRGC 117343-1	Colombia	XI-1B	0.3798	0.457	0.4184	Hap1	Hap1
IRIS 313-10402	IRGA 411-1-6-1F-A::IRGC 117344-1	Colombia	XI-1B	0.604	0.92225	0.763125	Hap1	Hap1
IRIS 313-10417	UPR 1201-1-20-1::IRGC 117357-1	India	XI-1B	0.8476	0.634	0.7408	Hap1	Hap1
IRIS 313-10753	ZACATEPEC::IRGC 16901-2	United States	XI-1B	0.4204	0.8016	0.611	Hap1	Hap1
IRIS 313-11122	IR 1813-694-2::IRGC 32656-2	Philippines	XI-1B	1.7366	1.926	1.8313	Hap2	Hap1
IRIS 313-11162	SABRAN::IRGC 34630-1	Indonesia	XI-1B	1.2496	1.16	1.2048	Hap2	Hap1
IRIS 313-11200	BR 52-87-1::IRGC 36849-2	India	XI-1B	0.233	0.333	0.283	Hap1	Hap1
IRIS 313-11233	SPR 7284-57-5::IRGC 38649-1	Thailand	XI-1B	1.003	0.9532	0.9781	Hap1	Hap1
IRIS 313-11237	TAICHUNG SEN YU 214::IRGC 38899-1	Chinese Taipei (Taiwan)	XI-1B	1.0982	1.3494	1.2238	Hap1	Hap2
IRIS 313-11250	IR 9560-2-6-3::IRGC 40451-1	Philippines	XI-1B	0.4008	0.3638	0.3823	Hap1	Hap1
IRIS 313-11251	IR 4500-5-1-1::IRGC 40552-2	Philippines	XI-1B	0.687	0.8204	0.7537	Hap1	Hap1
IRIS 313-11346	WAGWAG PUTI::IRGC 44804-2	Philippines	XI-1B	0.9022	0.93	0.9161	Hap1	Hap1
IRIS 313-11357	CR 579-1-3::IRGC 45443-2	India	XI-1B	1.0996	1.1532	1.1264	Hap1	Hap1
IRIS 313-11437	CAMPECHE A 79::IRGC 51102-1	Mexico	XI-1B	2.1194	1.8436	1.9815	Hap1	Hap2
IRIS 313-11480	PR 106::IRGC 53418-1	India	XI-1B	0.7036	0.5612	0.6324	Hap1	Hap1
IRIS 313-11507	TV 30::IRGC 55221-1	Viet Nam	XI-1B	2.2494	2.2522	2.2508	Hap1	Hap1
IRIS 313-11513	CHATO::IRGC 55825-1	Ecuador	XI-1B	0.3454	0.3935	0.36945	Hap1	Hap1
IRIS 313-11517	IR 4432-28-5::IRGC 55952-1	Philippines	XI-1B	1.2996	1.0844	1.192	Hap2	Hap1
IRIS 313-11538	J 6 IR 520 (WC 693)::IRGC 57600-1	Philippines	XI-1B	0.9892	0.8018	0.8955	Hap1	Hap1
IRIS 313-11643	NCS 603 B::IRGC 62377-1	India	XI-1B	1.1896	1.2152	1.2024	Hap1	Hap1
IRIS 313-11784	MBEIMBEIHUN::IRGC 69730-1	Sierra Leone	XI-1B	1.9028	1.7332	1.818	Hap1	Hap1
IRIS 313-11798	E ZI 100::IRGC 70192-1	China	XI-1B	2.5278	2.239	2.3834	Hap1	Hap1
IRIS 313-11886	IR 4683-54-2::IRGC 72992-1	Philippines	XI-1B	1.996	1.8416	1.9188	Hap1	Hap1
IRIS 313-11887	IR 19058-107-1::IRGC 72997-1	Philippines	XI-1B	2.5612	2.7008	2.631	Hap2	Hap2
IRIS 313-11930	ITA 117::IRGC 75235-1	Nigeria	XI-1B	0.9214	1.28925	1.10533	Hap1	Hap1
IRIS 313-11941	MOUI SAMBA::IRGC 75751-1	Burkina Faso	XI-1B	0.7716	1.0988	0.9352	Hap1	Hap1
IRIS 313-11960	PORONG::IRGC 76983-1	Indonesia	XI-1B	2.3156	2.2098	2.2627	Hap1	Hap1
IRIS 313-11978	IR 5657-33-2::IRGC 77992-1	Philippines	XI-1B	1.535	1.6018	1.5684	Hap1	Hap1
IRIS 313-11979	IR 19661-364-1-2-3::IRGC 78061-1	Philippines	XI-1B	1.7386	1.1986	1.4686	Hap2	Hap1
IRIS 313-11990	TAISEN GLUTINOUS YU 1157::IRGC 78750-1	Chinese Taipei (Taiwan)	XI-1B	0.4152	0.614	0.5146	Hap1	Hap1
IRIS 313-12024	TOS 9795::IRGC 80142-1	Nigeria	XI-1B	1.2758	1.4386	1.3572	Hap1	Hap1
IRIS 313-12135	PERUBAK LUEY::IRGC 86436-1	Malaysia	XI-1B	1.857	0.8704	1.3637	Hap2	Hap2
IRIS 313-12234	ANLINGWUBAILI::IRGC 93363-1	China	XI-1B	1.7765	1.73275	1.75462	Hap1	Hap1
IRIS 313-12319	PSBRC 18::IRGC 99639-1	Philippines	XI-1B	0.9188	0.894	0.9064	Hap1	Hap1
IRIS 313-15901	IR 77298-14-1-2-10::G1	Philippines	XI-1B	2.507	1.9205	2.21375	Hap1	Hap1
IRIS 313-15902	IRRI 146::G1	Philippines	XI-1B	0.6384	0.7112	0.6748	Hap1	Hap1
IRIS 313-7636	ADNY 11::C1	Mali	XI-1B	0.3114	0.314	0.3127	Hap1	Hap1
IRIS 313-7654	BOUAKE 189::C1	Côte D'Ivoire	XI-1B	1.5046	1.7132	1.6089	Hap1	Hap1
IRIS 313-7664	CICA 8::C1	COLOMBIA	XI-1B	0.7212	0.8842	0.8027	Hap1	Hap1
IRIS 313-7685	IR 19746-28-2-2::IRGC 78072-C1	PHILIPPINES	XI-1B	0.9556	0.9584	0.957	Hap1	Hap2
IRIS 313-7688	IR 22::IRGC 11356-C1	PHILIPPINES	XI-1B	2.0554	1.3546	1.705	Hap1	Hap1
IRIS 313-7689	IR 2307-247-2-2-3::IRGC 77982-C1	PHILIPPINES	XI-1B	1.5722	1.68325	1.62773	Hap2	Hap1
IRIS 313-7691	IR 28::IRGC 30411-C1	PHILIPPINES	XI-1B	2.9064	2.372	2.6392	Hap1	Hap1
IRIS 313-7766	SAHEL 108::C1	SENEGAL	XI-1B	1.9016	1.7692	1.8354	Hap1	Hap2
IRIS 313-7770	SAMBALA MALO::C1	MALI	XI-1B	0.694	0.914	0.804	Hap1	Hap1
IRIS 313-7773	SEBERANG MR 77::C1	Mali	XI-1B	1.2858	1.7324	1.5091	Hap1	Hap1
IRIS 313-7807	WAS 170-B-B-1-1::C1	SENEGAL	XI-1B	1.4614	1.5512	1.5063	Hap1	Hap2
IRIS 313-7808	WAS 173-B-B-6-2-2::C1	SENEGAL	XI-1B	3.2908	2.5905	2.94065	Hap1	Hap1
IRIS 313-7815	WAS 198-B-3-1-3::C1	SENEGAL	XI-1B	1.96825	1.8865	1.92738	Hap1	Hap1
IRIS 313-7816	WAS 199-B-1-2-1::C1	SENEGAL	XI-1B	1.474	1.608	1.541	Hap2	Hap1
IRIS 313-7819	WAS 203-B-B-2-4-1::C1	SENEGAL	XI-1B	2.507	3.2476	2.8773	Hap1	Hap1
IRIS 313-7820	WAS 206-B-B-2-2-1::C1	SENEGAL	XI-1B	1.8372	2.041	1.9391	Hap1	Hap1
IRIS 313-7824	WAS 21-B-B-20-4-3-3::C1	SENEGAL	XI-1B	1.0075	0.83325	0.920375	Hap1	Hap1
IRIS 313-7826	WAS 33-B-B-15-1-4-5::C1	SENEGAL	XI-1B	0.5414	0.4635	0.50245	Hap1	Hap1
IRIS 313-7832	WAS 63-22-5-9-10-1::C1	SENEGAL	XI-1B	3.1266	2.8174	2.972	Hap1	Hap1
IRIS 313-7911	IR 72967-12-2-3::C1	PHILIPPINES	XI-1B	1.5006	1.4286	1.4646	Hap1	Hap1
IRIS 313-8067	MEDUSA::GERVEX 323-C1	ITALY	XI-1B	1.8872	2.1256	2.0064	Hap2	Hap2
IRIS 313-8161	CNA 4081::GERVEX 1494-C1	BRAZIL	XI-1B	1.0332	0.8762	0.9547	Hap1	Hap1
IRIS 313-8392	IR 2003-P7-7-4-2::IRGC 32671-1	Philippines	XI-1B	1.541	1.2796	1.4103	Hap1	Hap1
IRIS 313-8514	DAA MANSA::IRGC 67559-1	Ghana	XI-1B	0.6	0.676	0.638	Hap1	Hap1
IRIS 313-8616	IR 5494 (BPH 1)::IRGC 24484-1	Philippines	XI-1B	0.69	0.7316	0.7108	Hap1	Hap1
IRIS 313-8621	ARC 11663::IRGC 42695-1	India	XI-1B	0.6834	0.8896	0.7865	Hap1	Hap1
IRIS 313-8732	WP 36::IRGC 55278-1	Thailand	XI-1B	0.7094	0.6104	0.6599	Hap1	Hap1
IRIS 313-8930	MUKKALA BAZAL::IRGC 77279-1	Bangladesh	XI-1B	2.502	1.64	2.071	Hap1	Hap2
IRIS 313-9032	KHAO GRADOOK CHAHNG::IRGC 17111-1	Thailand	XI-1B	1.9375	1.73933	1.83842	Hap1	Hap1
IRIS 313-9044	IR 2071-586-5-6-3::IRGC 39291-1	Philippines	XI-1B	1.3392	1.386	1.3626	Hap1	Hap1
IRIS 313-9066	AUS 177::IRGC 29009-1	Bangladesh	XI-1B	1.12225	1.74325	1.43275	Hap1	Hap1
IRIS 313-9227	WP 65::IRGC 36526-1	Thailand	XI-1B	1.3218	1.626	1.4739	Hap1	Hap1
IRIS 313-9325	SADA RUPA::IRGC 77299-1	Bangladesh	XI-1B	0.9	0.9506	0.9253	Hap1	Hap1
IRIS 313-9482	E 2024::IRGC 67958-1	China	XI-1B	1.44	1.3084	1.3742	Hap2	Hap1
IRIS 313-9566	RP 9-4::IRGC 39735-1	India	XI-1B	0.4402	0.4546	0.4474	Hap1	Hap1
IRIS 313-9867	SIGARDIS::IRGC 15555-1	Sri Lanka	XI-1B	2.6836	2.4962	2.5899	Hap1	Hap2
IRIS 313-9917	CHANDINA::IRGC 36420-1	Sri Lanka	XI-1B	0.545	0.5464	0.5457	Hap1	Hap1
IRIS 313-9922	IRI 339::IRGC 46956-1	Korea, Republic of	XI-1B	0.7605	0.665	0.71275	Hap1	Hap1
IRIS 313-9925	MILYANG 30::IRGC 46977-1	Korea, Republic of	XI-1B	0.9394	1.19675	1.06807	Hap1	Hap1
IRIS 313-9940	TIKAL 3::IRGC 50649-1	Guatemala	XI-1B	1.3318	1.141	1.2364	Hap1	Hap1
IRIS 313-9966	CICA 9::IRGC 53079-1	Colombia	XI-1B	0.9928	1.2298	1.1113	Hap1	Hap1
